# Supplementary material for: Molecular analysis of XPO1 inhibitor and gemcitabine–nab‐paclitaxel combination in KPC pancreatic cancer mouse model
Source: Clin Transl Med. 2023 Dec 22;13(12):e1513. doi: 10.1002/ctm2.1513 (PMC10739156; doi:10.1002/ctm2.1513)
Supplement: Supplementary file 4 — Supporting Information [file CTM2-13-e1513-s011.xlsx]

## Sheet: IPG_rep56035_c72578_geneTable
Table S2
symbol	entrez	log2fc	adjpv
Tm4sf1	17112	2.54853	1e-06
Mt2	17750	2.37236	0.00366832
Nrn1	68404	2.30374	1.11704e-05
Mucl3	268949	2.14333	0.0079451
Mt1	17748	1.72622	0.0147162
C4b	12268	1.72487	0.00839563
Igfbp4	16010	1.55368	0.000888453
Rbp4	19662	1.50725	0.00835313
Mxra8	74761	1.40611	5.30036e-05
Aldh2	11669	1.3843	0.000114475
Pcolce	18542	1.32743	2.77161e-05
Slc16a3	80879	1.29968	0.0050037
Ndrg1	17988	1.29111	0.00451937
Aqp1	11826	1.2491	5.58903e-05
Ltbp4	108075	1.21258	0.00328868
Ces2g	72361	1.18483	0.0190596
Vim	22352	1.1835	0.00837647
Slc7a11	26570	1.17965	0.00150895
Tubb3	22152	1.14938	0.00024737
Aldh3a1	11670	1.10743	0.00193879
Cela1	109901	1.10655	1e-06
Adh7	11529	1.10358	0.00273942
Mettl7a1	70152	1.09473	8.41983e-06
Ociad2	433904	1.08893	9.59731e-05
Sparc	20692	1.08253	0.00259705
Spp1	20750	1.07569	0.00391248
Cdh13	12554	1.05799	0.0367236
Anxa10	26359	1.04738	0.0171872
Gstm1	14862	1.04317	0.0122197
1500009C09Rik	76505	1.01301	0.000198643
Heg1	77446	1.0028	0.000318749
Scx	20289	0.996534	0.000145574
Slc25a4	11739	0.987392	1e-06
Herpud1	64209	0.985227	0.0188078
Prom1	19126	0.978576	0.0411543
Lgals1	16852	0.957238	0.00235067
Serpine1	18787	0.950587	0.0217839
Gata4	14463	0.948703	0.000501961
Tmem151a	381199	0.948053	0.0168048
Akr1b3	11677	0.942462	1.53832e-05
Egln3	112407	0.934051	0.021074
Abcc5	27416	0.91564	7.25996e-05
Adgrg2	237175	0.86594	0.0139818
Col4a2	12827	0.860382	0.0189099
Pbp2	76400	0.850251	3.99123e-05
Esd	13885	0.850236	0.000247713
Jchain	16069	0.844161	0.0419713
Nod1	107607	0.841491	0.000121378
Ptger3	19218	0.83932	0.00109242
Evc2	68525	0.839051	0.00334058
Ephx2	13850	0.838463	0.0398519
Tubb4a	22153	0.832369	0.00857879
Hbb-b2	15130	0.831254	0.0298866
H1f5	56702	0.81461	0.00676863
Pde4dip	83679	0.811076	0.000757693
Pgk1	18655	0.802972	0.000316908
Cdh3	12560	0.795633	0.00675279
Add3	27360	0.79193	0.0283138
Lbp	16803	0.790533	0.0343687
Ankrd1	107765	0.784634	0.00893818
Avil	11567	0.783674	0.000488655
Ablim1	226251	0.774659	0.0263373
Dap	223453	0.774567	0.000845156
Efemp2	58859	0.773213	0.000201543
Ndrg2	29811	0.771344	6.77932e-05
Pgm1	72157	0.769026	0.000758028
Atf7ip	54343	0.755631	0.00274285
Kank1	107351	0.754349	0.0088956
Lmo4	16911	0.749833	0.0246734
Fkbp10	14230	0.747177	0.000247832
Pebp1	23980	0.746519	0.00154868
Smarcd3	66993	0.737663	0.00552956
Timp2	21858	0.73401	0.0171876
Fads1	76267	0.731782	0.0237602
Mtmr11	194126	0.724199	0.000638636
1700025G04Rik	69399	0.715876	0.044852
Scarb2	12492	0.714229	0.00141722
Scd1	20249	0.711733	0.00119541
Aldh6a1	104776	0.710804	0.0253907
Nckap5	210356	0.709221	0.00353194
Zbtb7c	207259	0.699981	0.000418388
Ifitm3	66141	0.697723	0.0133968
Duox2	214593	-0.697256	0.00534195
Anxa2	12306	-0.698503	0.0065316
Hmga2	15364	-0.706131	0.0110477
Tmem45b	235135	-0.706473	0.00948169
Litaf	56722	-0.715649	0.000754485
Eps8l3	99662	-0.720204	0.000546344
Tmprss4	214523	-0.725597	1.0248e-05
Sgk1	20393	-0.72665	0.02588
Nupr1	56312	-0.726844	0.00069155
Hmgcr	15357	-0.727876	0.0340926
Cdcp1	109332	-0.728847	0.00615282
Kcnq1	16535	-0.728922	0.00310412
Ptk7	71461	-0.729644	0.000279336
Itga6	16403	-0.731025	0.00979324
Ldlr	16835	-0.734071	0.0478888
AI661453	224833	-0.737289	0.00986144
Kif23	71819	-0.73948	0.00409895
Shf	435684	-0.744918	0.035576
Tnfaip2	21928	-0.749599	0.00300083
Mctp2	244049	-0.756094	0.00108958
Ren2	19702	-0.757874	0.000191176
Rassf9	237504	-0.75904	0.000113827
Il17re	57890	-0.763223	1e-06
Mgat5	107895	-0.765612	0.00104441
Kcne3	57442	-0.771241	0.00124475
Emp2	13731	-0.77272	7.82715e-05
Ern2	26918	-0.779448	3.06525e-05
Lgals3bp	19039	-0.781925	0.00134819
Gpr137b	83924	-0.794398	0.00690296
Plekhs1	226245	-0.802826	0.000754067
Snap23	20619	-0.80357	1e-06
Dhcr24	74754	-0.806367	0.00487445
Thbs1	21825	-0.807713	0.000897851
Dqx1	93838	-0.814254	1e-06
Fkbp5	14229	-0.816689	0.00446771
Dnajc10	66861	-0.826768	0.000421788
Alcam	11658	-0.830052	0.00164271
Arhgap44	216831	-0.832979	3.01175e-05
Gabrp	216643	-0.834442	0.00155595
Plscr1	22038	-0.836901	0.010929
St8sia6	241230	-0.845616	2.0268e-06
Stk39	53416	-0.846585	0.000558146
Ap1m2	11768	-0.852625	1e-06
Cadm1	54725	-0.859627	0.00289978
Hif3a	53417	-0.859684	0.02512
Apoe	11816	-0.862281	0.0413688
Cblc	80794	-0.864834	0.00114546
Ctsc	13032	-0.86566	2.89399e-06
Rbp2	19660	-0.870091	0.0268486
Krt7	110310	-0.889513	0.0122899
Slc4a11	269356	-0.895013	0.0125145
Ccl9	20308	-0.89824	0.0065074
F2rl1	14063	-0.901134	0.00846207
Ehf	13661	-0.901277	0.0062395
Scnn1a	20276	-0.904347	0.000883766
Mpzl1	68481	-0.912966	5.70656e-06
Ccnd2	12444	-0.913719	0.0220127
Gabbr1	54393	-0.919492	1e-06
Bcam	57278	-0.929026	0.0036197
Galnt3	14425	-0.946472	0.00133415
Creb3l1	26427	-0.956318	0.00026181
Erdr1	170942	-0.956622	0.000146058
Grhl2	252973	-0.963704	0.000126964
Slc2a1	20525	-0.965116	1.69171e-06
Kcnk1	16525	-0.993644	0.000177122
Paox	212503	-0.997325	0.000414409
Ccdc9b	214239	-0.997698	1.02984e-06
Rgs2	19735	-0.998674	4.62511e-06
Il1rn	16181	-1.00348	2.77797e-05
St14	19143	-1.01131	0.0402895
Srgap3	259302	-1.01844	2.71963e-05
Ctla2a	13024	-1.02801	0.00369045
Sfn	55948	-1.02817	0.014759
Mgat4a	269181	-1.03042	0.00189594
Cldn3	12739	-1.03332	0.00106883
Spdef	30051	-1.0452	8.0304e-06
Gprc5c	70355	-1.04808	0.000207003
Wnt7b	22422	-1.05414	1.84861e-05
Rab25	53868	-1.05548	1e-06
Ecm1	13601	-1.05563	0.00149191
Mgp	17313	-1.06855	0.000507648
Itga2	16398	-1.07007	0.00122625
Ltf	17002	-1.1053	0.0142371
F3	14066	-1.10985	0.0160057
Tns4	217169	-1.11187	0.00263875
Anxa1	16952	-1.11758	7.96174e-05
Tc2n	74413	-1.17039	3.41858e-06
Cd14	12475	-1.17598	0.00147231
Noxo1	71893	-1.19074	6.88624e-06
Esrp1	207920	-1.26966	0.0138406
Ctsh	13036	-1.29609	1e-06
Scpep1	74617	-1.32397	2.45898e-05
Phgr1	53906	-1.33681	0.000243997
Rbp1	19659	-1.3382	0.000709725
Tspan12	269831	-1.34232	4.57552e-06
Tmc4	353499	-1.38247	0.00211993
Bmyc	107771	-1.3882	0.00124744
Aqp5	11830	-1.42576	0.00072774
Gpa33	59290	-1.43058	0.0167024
Smox	228608	-1.49454	1.60264e-06
Ear3	53876	-1.63001	1.26245e-05
Mid1	17318	-1.64767	1e-06
S100a14	66166	-1.70625	0.00029238
Epcam	17075	-1.73867	0.00515838
Prss22	70835	-1.76277	2.82284e-05
Cldn7	53624	-1.78802	0.00456881
Cldn4	12740	-1.88132	0.000693172
Ptges	64292	-1.9242	0.00819928
Cldn6	54419	-1.95004	0.000628527
Gkn3	68888	-2.03939	0.00131796
Pglyrp1	21946	-2.12187	1e-06
Mmp7	17393	-2.12611	0.0302685
Bst1	12182	-2.13207	3.1186e-06
AA467197	433470	-2.16615	3.7371e-05
Chil3	12655	-2.24865	2.77047e-05
