# Supplementary material for: Molecular analysis of XPO1 inhibitor and gemcitabine–nab‐paclitaxel combination in KPC pancreatic cancer mouse model
Source: Clin Transl Med. 2023 Dec 22;13(12):e1513. doi: 10.1002/ctm2.1513 (PMC10739156; doi:10.1002/ctm2.1513)
Supplement: Supplementary file 5 — Supporting Information [file CTM2-13-e1513-s003.xlsx]

## Sheet: IPG_rep56036_c72579_geneTable
Table S3
symbol	entrez	log2fc	adjpv
Gpihbp1	68453	1.40894	0.00130337
Gpnmb	93695	1.19182	0.0242704
Pals2	56524	1.01197	0.000180618
Depp1	213393	0.936298	0.0495235
Cd300ld3	382551	0.934859	0.00838346
Ednrb	13618	0.863273	0.0298758
Flt1	14254	0.798505	0.0226811
D17H6S56E-5	110956	0.782695	0.00407281
Emcn	59308	0.761061	0.0252037
Serpina3i	628900	0.746037	0.00809006
Sema3f	20350	0.743981	0.0142929
Col4a2	12827	0.738834	0.0487616
Gm20765	637578	0.726121	0.0068652
Cd276	102657	0.710229	0.0228887
Cd300lf	246746	-0.702717	0.0311783
Ifi30	65972	-0.710948	0.0275849
Mertk	17289	-0.717268	0.0167921
Hebp1	15199	-0.717376	0.0130728
Epcam	17075	-0.738974	0.00524436
Alpi	76768	-0.747558	0.0231564
Fabp1	14080	-0.800174	0.00929923
Atp11b	76295	-0.818248	0.00961376
Mpeg1	17476	-0.844792	0.0497174
Fcgr4	246256	-0.891384	0.0266996
Ms4a4a	666907	-0.90615	0.0176075
Rbp2	19660	-0.920748	0.0358507
Lilr4b	14727	-0.927501	0.0287177
Jaml	270152	-0.953504	0.0188621
F7	14068	-1.08022	0.013787
Apoe	11816	-1.09505	0.00167374
Gkn3	68888	-1.12081	0.0061997
Akp3	11648	-1.15936	0.00421708
Ecm1	13601	-1.16697	0.0330759
Ctss	13040	-1.17279	0.0248436
Apoa1	11806	-1.18994	0.0265256
Fcgr2b	14130	-1.20626	0.0145475
Mid1	17318	-1.20652	0.00179125
Ms4a8a	64381	-1.21405	0.00124263
Prap1	22264	-1.50622	0.00725404
Ear10	93725	-1.78131	0.00661867
Ear3	53876	-2.26624	0.0344166
Chil3	12655	-2.58674	0.010464
