# Supplementary material for: Molecular analysis of XPO1 inhibitor and gemcitabine–nab‐paclitaxel combination in KPC pancreatic cancer mouse model
Source: Clin Transl Med. 2023 Dec 22;13(12):e1513. doi: 10.1002/ctm2.1513 (PMC10739156; doi:10.1002/ctm2.1513)
Supplement: Supplementary file 6 — Supporting Information [file CTM2-13-e1513-s002.xlsx]

## Sheet: IPG_rep56035_c72578_GO_0042127_
Table S4
symbol	entrez	log2fc	adjpv
Bst1	12182	-2.13207	3.1186e-06
Mmp7	17393	-2.12611	0.0302685
Gkn3	68888	-2.03939	0.00131796
Ptges	64292	-1.9242	0.00819928
Cldn7	53624	-1.78802	0.00456881
Epcam	17075	-1.73867	0.00515838
Rbp4	19662	1.50725	0.00835313
Bmyc	107771	-1.3882	0.00124744
Ctsh	13036	-1.29609	1e-06
Ndrg1	17988	1.29111	0.00451937
Esrp1	207920	-1.26966	0.0138406
Aqp1	11826	1.2491	5.58903e-05
Vim	22352	1.1835	0.00837647
Slc7a11	26570	1.17965	0.00150895
Anxa1	16952	-1.11758	7.96174e-05
F3	14066	-1.10985	0.0160057
Aldh3a1	11670	1.10743	0.00193879
Cela1	109901	1.10655	1e-06
Ltf	17002	-1.1053	0.0142371
Sparc	20692	1.08253	0.00259705
Itga2	16398	-1.07007	0.00122625
Cdh13	12554	1.05799	0.0367236
Ecm1	13601	-1.05563	0.00149191
Rab25	53868	-1.05548	1e-06
Wnt7b	22422	-1.05414	1.84861e-05
Cldn3	12739	-1.03332	0.00106883
Sfn	55948	-1.02817	0.014759
Scx	20289	0.996534	0.000145574
Erdr1	170942	-0.956622	0.000146058
Serpine1	18787	0.950587	0.0217839
Gata4	14463	0.948703	0.000501961
Akr1b3	11677	0.942462	1.53832e-05
Egln3	112407	0.934051	0.021074
Gabbr1	54393	-0.919492	1e-06
Ccnd2	12444	-0.913719	0.0220127
Apoe	11816	-0.862281	0.0413688
Thbs1	21825	-0.807713	0.000897851
Dhcr24	74754	-0.806367	0.00487445
Cdh3	12560	0.795633	0.00675279
Efemp2	58859	0.773213	0.000201543
Emp2	13731	-0.77272	7.82715e-05
Ndrg2	29811	0.771344	6.77932e-05
Smarcd3	66993	0.737663	0.00552956
Timp2	21858	0.73401	0.0171876
Hmgcr	15357	-0.727876	0.0340926
Nupr1	56312	-0.726844	0.00069155
Hmga2	15364	-0.706131	0.0110477
Zbtb7c	207259	0.699981	0.000418388
Anxa2	12306	-0.698503	0.0065316
Ifitm3	66141	0.697723	0.0133968
