# Supplementary material for: Molecular analysis of XPO1 inhibitor and gemcitabine–nab‐paclitaxel combination in KPC pancreatic cancer mouse model
Source: Clin Transl Med. 2023 Dec 22;13(12):e1513. doi: 10.1002/ctm2.1513 (PMC10739156; doi:10.1002/ctm2.1513)
Supplement: Supplementary file 7 — Supporting Information [file CTM2-13-e1513-s007.xlsx]

## Sheet: IPG_rep56035_c72578_GO_0005615_
Table S5
symbol	entrez	log2fc	adjpv
Nrn1	68404	2.30374	1.11704e-05
C4b	12268	1.72487	0.00839563
Igfbp4	16010	1.55368	0.000888453
Rbp4	19662	1.50725	0.00835313
Pcolce	18542	1.32743	2.77161e-05
Aqp1	11826	1.2491	5.58903e-05
Cela1	109901	1.10655	1e-06
Sparc	20692	1.08253	0.00259705
Spp1	20750	1.07569	0.00391248
Cdh13	12554	1.05799	0.0367236
Prom1	19126	0.978576	0.0411543
Lgals1	16852	0.957238	0.00235067
Serpine1	18787	0.950587	0.0217839
Akr1b3	11677	0.942462	1.53832e-05
Col4a2	12827	0.860382	0.0189099
Jchain	16069	0.844161	0.0419713
Hbb-b2	15130	0.831254	0.0298866
Pgk1	18655	0.802972	0.000316908
Lbp	16803	0.790533	0.0343687
Efemp2	58859	0.773213	0.000201543
Pebp1	23980	0.746519	0.00154868
Timp2	21858	0.73401	0.0171876
Anxa2	12306	-0.698503	0.0065316
Tmprss4	214523	-0.725597	1.0248e-05
Ldlr	16835	-0.734071	0.0478888
Ren2	19702	-0.757874	0.000191176
Lgals3bp	19039	-0.781925	0.00134819
Thbs1	21825	-0.807713	0.000897851
Apoe	11816	-0.862281	0.0413688
Ctsc	13032	-0.86566	2.89399e-06
Ccl9	20308	-0.89824	0.0065074
Scnn1a	20276	-0.904347	0.000883766
Gabbr1	54393	-0.919492	1e-06
Il1rn	16181	-1.00348	2.77797e-05
St14	19143	-1.01131	0.0402895
Ctla2a	13024	-1.02801	0.00369045
Gprc5c	70355	-1.04808	0.000207003
Wnt7b	22422	-1.05414	1.84861e-05
Ecm1	13601	-1.05563	0.00149191
Mgp	17313	-1.06855	0.000507648
Ltf	17002	-1.1053	0.0142371
F3	14066	-1.10985	0.0160057
Anxa1	16952	-1.11758	7.96174e-05
Cd14	12475	-1.17598	0.00147231
Ctsh	13036	-1.29609	1e-06
Ear3	53876	-1.63001	1.26245e-05
S100a14	66166	-1.70625	0.00029238
Prss22	70835	-1.76277	2.82284e-05
Gkn3	68888	-2.03939	0.00131796
Pglyrp1	21946	-2.12187	1e-06
Mmp7	17393	-2.12611	0.0302685
Chil3	12655	-2.24865	2.77047e-05
