# Supplementary material for: Molecular analysis of XPO1 inhibitor and gemcitabine–nab‐paclitaxel combination in KPC pancreatic cancer mouse model
Source: Clin Transl Med. 2023 Dec 22;13(12):e1513. doi: 10.1002/ctm2.1513 (PMC10739156; doi:10.1002/ctm2.1513)
Supplement: Supplementary file 8 — Supporting Information [file CTM2-13-e1513-s010.xlsx]

## Sheet: IPG_rep56035_c72578_GO_0050840_
Table S6
symbol	entrez	log2fc	adjpv
Sparc	20692	1.08253	0.00259705
Spp1	20750	1.07569	0.00391248
Itga2	16398	-1.07007	0.00122625
Ecm1	13601	-1.05563	0.00149191
Lgals1	16852	0.957238	0.00235067
Bcam	57278	-0.929026	0.0036197
Thbs1	21825	-0.807713	0.000897851
Anxa2	12306	-0.698503	0.0065316
