# Supplementary material for: Molecular analysis of XPO1 inhibitor and gemcitabine–nab‐paclitaxel combination in KPC pancreatic cancer mouse model
Source: Clin Transl Med. 2023 Dec 22;13(12):e1513. doi: 10.1002/ctm2.1513 (PMC10739156; doi:10.1002/ctm2.1513)
Supplement: Supplementary file 12 — Supporting Information [file CTM2-13-e1513-s009.xlsx]

## Sheet: Sheet1
Cluster 0	avg_log2FC	Cluster 1	avg_log2FC	Cluster 2	avg_log2FC	Cluster 3	avg_log2FC	Cluster 4	avg_log2FC	Cluster 5	avg_log2FC	Cluster 6	avg_log2FC	Cluster 7	avg_log2FC
None identified	NA	Cmss1	0.304436	Gm42418	-0.252174	Magi2	0.255415	C1qtnf7	0.64612	Gm26917	-0.531219	Gm10801	1.22323	Gm42418	1.04193
		Gm26917	0.489661	Cmss1	-0.273392	Hnf1aos1	-0.530357	Fndc1	0.858116	S100a6	1.22149	Gm10800	1.02487	Cmss1	1.19991
		Camk1d	0.307351	Gphn	-0.276046	Gm26917	-0.341986	Plcl1	0.323995	Malat1	-0.51747	Gm26917	-0.655326	Gm26917	1.62596
		Gphn	0.368632	Cp	-0.261664	Malat1	-0.324034	Sulf1	0.271758	Cmss1	-0.26835	Malat1	-0.53919	Camk1d	1.16972
		Hnf1aos1	0.510317	Cdk8	-0.297506	Cp	-0.324056	Adamts12	0.521175	Hnf1aos1	-0.569688	Cmss1	-0.252404	Gphn	1.13235
		Cdk8	0.29709	Gm26917	-0.364625	Cald1	0.307133	Zfpm2	0.606606	Gm49980	1.08548	Hnf1aos1	-0.515145	Cdk8	1.07272
		Cp	0.446665	Malat1	-0.252807	Spon1	0.253397	Cped1	0.491574	Actb	0.583168	Camk1d	-0.253122	Malat1	1.38941
		Malat1	0.362432					Pakap	0.31578	Gphn	-0.271965	Chl1	0.35029	Hnf1aos1	1.50332
		Peak1	0.271136					Casp4	0.291295	Tmsb4x	0.767826	Gphn	-0.259716	Cp	1.20492
								Slit3	0.558939	Rps27	0.437717	Gm49980	-0.265394	mt-Co2	0.801587
								Tmtc1	0.320644	Rpl23	0.404615	Cp	-0.289039	mt-Co1	0.764756
								Loxl3	0.370842	Rpl34	0.418846			Peak1	0.800185
								Magi2	0.469151	Tpt1	0.668681			Gm49980	0.476869
								Hnf1aos1	-0.687898	Cp	-0.37515			Irak2	0.782223
								Ncam1	0.683309	Tmsb10	0.340863			Il34	0.564338
								Dpysl3	0.330451	Rps20	0.332746			Neat1	0.632729
								Pcsk5	0.308557	Rpl18	0.324483			Tgfb3	0.468914
								Cald1	0.605135	Clu	0.564577			Dclk1	0.513367
								Ephb2	0.281861	Rps2	0.34692			Cald1	0.336808
								Rora	0.381801	Rps14	0.364697			Cftr	0.591572
								Gm49980	-0.298842	Eef1a1	0.641791			Gm5089.1	0.435122
								Gm26917	-0.294071	Rplp1	0.381373			Hmga2	0.344376
								Cp	-0.345422	Rps29	0.496027			Ccdc141	0.344675
								Prkg1	0.277032	Rps24	0.397876			Palld	0.327515
								Galnt17	0.292629	Rpl38	0.274055			Ptma	0.269856
								Piezo2	0.378279	S100a11	0.331008			Spp1	0.396998
								Tgfb3	0.27932	Rpl18a	0.369258			Setx	0.258284
								Spon1	0.52662	Rpl27a	0.33446			Anxa2	0.269815
								Palld	0.422409	Gkn1	0.474135			Clu	0.256488
										Fau	0.42716			Bicd1	0.315498
										Rpl8	0.257143			Rpl13	0.289004
										Rpl7	0.261985			Fam3b	0.395152
										Rpl37a	0.440352			Iqgap2	0.360107
										Rplp2	0.326338			Plce1	0.29809
										Rps4x	0.285033			Larp4b	0.284258
										Krt8	0.274843			Anxa4	0.309389
										Rps28	0.437599			Rpl41	0.285515
										Rplp0	0.387525			Myof	0.292996
										Rps10	0.361357			Pla2g10os	0.290915
										Rpl13a	0.316507			Rpsa	0.311925
										Tm4sf1	0.30266
										Rps21	0.336772
										Ftl1	0.440683
										Rps9	0.330741
										Krt18	0.277916
										Rpl41	0.364324
										Rps19	0.324011
										Rpl13	0.314551
										Rps8	0.3598
										Rpsa	0.36608
										Rpl39	0.342968
										Gkn2	0.413187
										Gm42031	0.279069
										Rpl37	0.304732
										Rpl35a	0.321661
										Rps23	0.266194
										Actg1	0.323989
										Rps5	0.269581
										Spp1	0.26224
										Rps3a1	0.39671
										Rps12	0.366331
										Pabpc1	0.370022
										Tff1	0.307767
